# Supplementary material for: Effect of the Synthetic Approach on the Formation and Magnetic Properties of Iron-Based Nanophase in Branched Polyester Polyol Matrix
Source: Int J Mol Sci. 2022 Nov 25;23(23):14764. doi: 10.3390/ijms232314764 (PMC9735957; doi:10.3390/ijms232314764)
Supplement: Supplementary file 1 [file ijms-23-14764-s001.zip]

Archive with 1 entries (1 files):
- ijms-2028565-supplementary.pdf
